# Supplementary material for: Cyanovirin-N Binds Viral Envelope Proteins at the Low-Affinity Carbohydrate Binding Site without Direct Virus Neutralization Ability
Source: Molecules. 2021 Jun 13;26(12):3621. doi: 10.3390/molecules26123621 (PMC8231982; doi:10.3390/molecules26123621)
Supplement: Supplementary file 1 [file molecules-26-03621-s001.zip]

Archive with 1 entries (1 files):
- molecules-1219230 SF.pdf
